# Supplementary material for: P16INK4a expression in patients with penile cancer
Source: PLoS One. 2018 Oct 12;13(10):e0205350. doi: 10.1371/journal.pone.0205350 (PMC6185731; doi:10.1371/journal.pone.0205350)
Supplement: S1 Dataset — https://doi.org/10.17605/OSF.IO/3MUV4. (XLSX) [file pone.0205350.s001.xlsx]

## Sheet: Resultado Cubilla 100%
PACIENT	AGE	EDUCATIONAL LEVEL	MARITAL STATUS	OCCUPATION	SMOKING	PHIMOSIS	HISTOLOGICAL TYPE	TUMOR SUBTYPE	KOILOCYTOSIS	TUMOR SIZE (cm)	TNM	LYMPH NODE METASTASIS	BRODERS DEGREE	LYMPHATIC INVASION	PERINEURAL INVASION	LYMPHADENECTOMY	HPV DNA	HPV GENOTYPE	HPV GENOTYPE (HR-HPV/LR-HPV)	EXPRESSION PATTERN OF P16INK4a PROTEIN
CP001	52	Elementary school	Married or in a stable relationship	Fisherman	No	Present	Epidermoid carcinoma	usual	Absent	2.1-5	pT2	Present	II	Absent	Present	Present	HPV-Positive	11/06	LR-HPV	3
CP002	46	Illiterate	Married or in a stable relationship	Farmer	Yes	Present	Epidermoid carcinoma	usual	Absent	2.1-5	pT3	Present	II	Present	Absent	Present	HPV-Positive	11	LR-HPV	2
CP003	50	Elementary school	Married or in a stable relationship	Fisherman	No	Present	Epidermoid carcinoma	usual	Present	2.1-5	pTx	Absent	I	Present	Present	Absent	HPV-Positive	16/74	HR-HPV	3
CP004	45	Elementary school	Married or in a stable relationship	Farmer	No	Present	Epidermoid carcinoma	usual	Absent	2.1-5	pT2	Absent	II	Absent	Present	Absent	HPV-Positive	16	HR-HPV	2
CP006	62	Elementary school	Married or in a stable relationship	Retired	No	Absent	Epidermoid carcinoma	usual	Absent	2.1-5	pT3	Present	II	Present	Present	Present	HPV-Positive	16	HR-HPV	0
CP008	80	Illiterate	Married or in a stable relationship	Waterman	Yes	Present	Epidermoid carcinoma	Warty	Present	5.1-10	pT2	Absent	II	Absent	Absent	Absent	HPV-Positive	16	HR-HPV	0
CP009	103	Illiterate	Married or in a stable relationship	Retired	No	Present	Epidermoid carcinoma	usual	Present	2.1-5	pT3	Absent	II	Present	Present	Absent	HPV-Negative	HPV-Negative	HPV-Negative	2
CP010	80	Elementary school	Married or in a stable relationship	Retired	Yes	Present	Epidermoid carcinoma	usual	Present	0.6-2	pT1	Absent	II	Absent	Absent	Absent	HPV-Positive	16	HR-HPV	3
CP011	81	Elementary school	Married or in a stable relationship	Retired	Yes	Present	Epidermoid carcinoma	Warty	Present	2.1-5	pT1	Absent	II	Absent	Absent	Absent	HPV-Positive	53	HR-HPV	2
CP012	76	Elementary school	Married or in a stable relationship	Farmer	No	Present	Epidermoid carcinoma	usual	Present	5.1-10	PT3	Present	II	Present	Present	Present	HPV-Positive	30/66	HR-HPV	3
CP013	37	High School	Married or in a stable relationship	Farmer	No	Present	Epidermoid carcinoma	usual	Absent	2.1-5	pT3	Present	III	Absent	Present	Present	HPV-Negative	HPV-Negative	HPV-Negative	1
CP014	76	Illiterate	Married or in a stable relationship	Farmer	No	Present	Epidermoid carcinoma	Warty	Present	2.1-5	pT1b	Absent	I	Present	Absent	Absent	HPV-Positive	30	LR-HPV	2
CP015	54	High School	Married or in a stable relationship	Mechanic	Yes	Present	Epidermoid carcinoma	usual	Absent	2.1-5	pT2	Present	II	Present	Absent	Present	HPV-Negative	HPV-Negative	HPV-Negative	2
CP016	74	Elementary school	Married or in a stable relationship	Retired	No	Present	Epidermoid carcinoma	mixed (usual and Basaloid)	Absent	0.6-2	pT2	Absent	I	Absent	Absent	Absent	HPV-Positive	73/74	HR-HPV	2
CP017	45	Elementary school	Married or in a stable relationship	Farmer	No	Present	Epidermoid carcinoma	mixed (usual and warty)	Present	2.1-5	pTx	Present	II	Present	Absent	Present	HPV-Positive	35/59	HR-HPV	3
CP018	35	High School	Married or in a stable relationship	Vigilant	Yes	Present	Epidermoid carcinoma	mixed (usual and warty)	Present	2.1-5	pT3	Present	II	Present	Present	Present	HPV-Positive	59	HR-HPV	2
CP019	37	High School	Married or in a stable relationship	Bricklayer	No	Present	Epidermoid carcinoma	mixed (usual and verrucous)	Absent	0.6-2	pT2	Absent	I	Present	Absent	Absent	HPV-Positive	74	HR-HPV	1
CP020	78	Elementary school	Married or in a stable relationship	Farmer	Yes	Present	Epidermoid carcinoma	mixed (usual and Basaloid)	Present	2.1-5	pT1b	Absent	III	Absent	Absent	Absent	HPV-Positive	16/6	HR-HPV	3
CP021	52	Elementary school	Married or in a stable relationship	Bricklayer	No	Present	Epidermoid carcinoma	usual	Present	0.6-2	pT1	Absent	II	Absent	Absent	Absent	HPV-Positive	16	HR-HPV	2
CP022	44	Elementary school	Single	Farmer	No	Present	Epidermoid carcinoma	usual	Present	0.6-2	pT1	Absent	II	Absent	Absent	Absent	HPV-Positive	16	HR-HPV	2
CP023	57	Elementary school	Single	Farmer	No	Absent	Epidermoid carcinoma	mixed (usual and warty)	Present	2.1-5	pT2	Absent	III	Absent	Absent	Absent	HPV-Positive	58	HR-HPV	2
CP024	67	Elementary school	Married or in a stable relationship	Farmer	No	Present	Epidermoid carcinoma	mixed (usual and warty)	Present	2.1-5	pT2	Absent	II	Absent	Present	Present	HPV-Positive	58/51	HR-HPV	2
CP025	85	Illiterate	Married or in a stable relationship	Retired	No	Absent	Epidermoid carcinoma	Warty	Present	2.1-5	pT3	Absent	III	Absent	Present	Absent	HPV-Positive	16	HR-HPV	1
CP026	83	Illiterate	Married or in a stable relationship	Retired	Yes	Absent	Epidermoid carcinoma	usual	Present	2.1-5	pT3	Absent	III	Absent	Present	Absent	HPV-Positive	16	HR-HPV	3
CP027	78	Illiterate	Single	Retired	Yes	Present	Epidermoid carcinoma	usual	Absent	2.1-5	pT1a	Absent	II	Absent	Absent	Absent	HPV-Negative	HPV-Negative	HPV-Negative	2
CP028	51	High School	Married or in a stable relationship	Bricklayer	No	Present	Epidermoid carcinoma	Basaloid	Present	≥ 5.1	pT2	Absent	II	Absent	Absent	Absent	HPV-Positive	16	HR-HPV	3
CP029	40	Elementary school	Married or in a stable relationship	Farmer	No	Absent	Epidermoid carcinoma	Warty	Present	2.1-5	pT2	Absent	II	Absent	Absent	Absent	HPV-Positive	66/59	HR-HPV	2
CP030	43	Elementary school	Single	Cowboy	Yes	Present	Epidermoid carcinoma	usual	Present	5.1-10	pT3	Absent	III	Absent	Present	Absent	HPV-Positive	16	HR-HPV	3
CP031	68	Elementary school	Married or in a stable relationship	Social worker	No	Present	Epidermoid carcinoma	Warty	Present	5.1-10	pT3	Absent	I	Absent	Absent	Absent	HPV-Positive	16/66	HR-HPV	1
CP032	63	Illiterate	Single	Farmer	Yes	Absent	Epidermoid carcinoma	usual	Present	2.1-5	pT3	Absent	II	Absent	Present	Absent	HPV-Positive	16	HR-HPV	3
CP033	59	Elementary school	Married or in a stable relationship	Fisherman	Yes	Absent	Epidermoid carcinoma	Warty	Present	2.1-5	pT3	Absent	II	Absent	Absent	Absent	HPV-Positive	52	HR-HPV	2
CP034	41	Elementary school	Married or in a stable relationship	Firefighter	Yes	Present	Epidermoid carcinoma	Warty	Present	2.1-5	pT2	Absent	II	Absent	Absent	Absent	HPV-Positive	56	HR-HPV	2
CP035	79	Elementary school	Married or in a stable relationship	Farmer	Yes	Present	Epidermoid carcinoma	usual	Present	5.1-10	pT3	Absent	II	Present	Present	Present	HPV-Positive	16	HR-HPV	2
CP036	65	Illiterate	Married or in a stable relationship	Driver	Yes	Present	Epidermoid carcinoma	usual	Absent	2.1-5	pT3	Present	III	Absent	Present	Present	HPV-Negative	HPV-Negative	HPV-Negative	0
CP037	33	Illiterate	Single	Farmer	Yes	Present	Epidermoid carcinoma	Basaloid	Present	5.1-10	pT3	Absent	II	Absent	Absent	Present	HPV-Positive	56	HR-HPV	3
CP038	74	Elementary school	Married or in a stable relationship	Vigilant	Yes	Absent	Epidermoid carcinoma	Warty	Present	5.1-10	pT3	Absent	II	Absent	Absent	Absent	HPV-Positive	11/35/59	HR-HPV	0
CP039	65	Illiterate	Married or in a stable relationship	Retired	Yes	Present	Epidermoid carcinoma	Warty	Present	2.1-5	pT2	Absent	II	Absent	Absent	Absent	HPV-Positive	16/74	HR-HPV	3
CP040	69	Elementary school	Married or in a stable relationship	Farmer	No	Present	Epidermoid carcinoma	usual	Present	2.1-5	pT3	Present	III	Absent	Absent	Present	HPV-Positive	16	HR-HPV	2
CP041	90	Elementary school	Married or in a stable relationship	Farmer	Yes	Absent	Epidermoid carcinoma	Basaloid	Absent	2.1-5	pT1a	Absent	II	Absent	Absent	Absent	HPV-Positive	16	HR-HPV	3
CP042	71	Elementary school	Married or in a stable relationship	Farmer	Yes	Present	Epidermoid carcinoma	usual	Present	0.6-2	pT1b	Absent	III	Absent	Absent	Absent	HPV-Positive	16	HR-HPV	3
CP043	43	Elementary school	Married or in a stable relationship	Farmer	No	Absent	Epidermoid carcinoma	Warty	Present	2.1-5	pT2	Present	II	Absent	Absent	Present	HPV-Positive	16	HR-HPV	2
CP044	51	Illiterate	Single	Farmer	Yes	Present	Epidermoid carcinoma	usual	Present	2.1-5	pT2	Present	II	Present	Absent	Present	HPV-Positive	16	HR-HPV	1
CP045	83	Elementary school	Widower	Retired	Yes	Present	Epidermoid carcinoma	usual	Present	5.1-10	pT2	Absent	II	Present	Present	Absent	HPV-Positive	35/59	HR-HPV	3
CP047	64	Elementary school	Married or in a stable relationship	Fisherman	Yes	Absent	Epidermoid carcinoma	Warty	Present	5.1-10	pT2	Absent	I	Present	Present	Absent	HPV-Positive	16	HR-HPV	1
CP048	74	Illiterate	Married or in a stable relationship	Retired	Yes	Absent	Epidermoid carcinoma	usual	Present	0.6-2	pT1a	Absent	II	Absent	Absent	Absent	HPV-Negative	HPV-Negative	HPV-Negative	0
CP049	77	Elementary school	Widower	Fisherman	No	Present	Epidermoid carcinoma	usual	Absent	≤0.5	pTx	Absent	I	Absent	Absent	Absent	HPV-Positive	16	HR-HPV	2
CP050	32	Elementary school	Married or in a stable relationship	Vigilant	Yes	Present	Epidermoid carcinoma	mixed (usual and warty)	Present	2.1-5	pT2	Absent	II	Absent	Absent	Absent	HPV-Positive	16/44/74	HR-HPV	3
CP051	71	Illiterate	Married or in a stable relationship	Farmer	Yes	Absent	Epidermoid carcinoma	Basaloid	Present	2.1-5	pT3	Present	III	Present	Present	Present	HPV-Positive	16	HR-HPV	3
CP052	31	Elementary school	Divorced	Farmer	No	Present	Epidermoid carcinoma	Warty	Present	5.1-10	pT3	Absent	III	Absent	Absent	Absent	HPV-Positive	16	HR-HPV	2
CP054	69	Illiterate	Married or in a stable relationship	Retired	No	Absent	Epidermoid carcinoma	Warty	Present	2.1-5	pT2	Absent	I	Absent	Absent	Absent	HPV-Positive	16/30	HR-HPV	3
CP055	74	Elementary school	Married or in a stable relationship	Farmer	Yes	Present	Epidermoid carcinoma	usual	Absent	2.1-5	pt1	Absent	II	Absent	Absent	Absent	HPV-Positive	16	HR-HPV	3
CP056	85	Elementary school	Married or in a stable relationship	Farmer	Yes	Absent	Epidermoid carcinoma	Warty	Present	2.1-5	pT3	Absent	I	Present	Present	Absent	HPV-Positive	16	HR-HPV	3
CP057	67	Illiterate	Married or in a stable relationship	Farmer	No	Present	Epidermoid carcinoma	Warty	Present	5.1-10	pT2	Absent	II	Absent	Absent	Present	HPV-Positive	16	HR-HPV	2
CP058	23	Elementary school	Single	Farmer	No	Present	Epidermoid carcinoma	usual	Absent	2.1-5	pT3	Absent	III	Absent	Absent	Absent	HPV-Positive	16	HR-HPV	3
CP059	64	Illiterate	Married or in a stable relationship	Farmer	Yes	Present	Epidermoid carcinoma	mixed (usual and warty)	Present	5.1-10	pT3	Absent	II	Absent	Absent	Absent	HPV-Positive	16	HR-HPV	3
